# Supplementary material for: An improved approach for ecological modeling of social phenomena in Blau space
Source: PLoS One. 2023 Aug 11;18(8):e0289934. doi: 10.1371/journal.pone.0289934 (PMC10420338; doi:10.1371/journal.pone.0289934)
Supplement: S1 Appendix — (XLSX) [file pone.0289934.s001.xlsx]

## Sheet: Sheet1
	Model 1 - AEI1						Model 2 - AEI2						Model 3 - AEI3						Model 4 - AES1
1975	S1-S2	S2-S3	S1-S3	S2-S4	S1-S4	S3-S4	S1-S2	S2-S3	S1-S3	S2-S4	S1-S4	S3-S4	S1-S2	S2-S3	S1-S3	S2-S4	S1-S4	S3-S4	S1-S2	S2-S3	S1-S3	S2-S4	S1-S4	S3-S4
Extensiveness	1	0.5625	0.5625	1	1	0.5625	0.9375	0.625	0.625	1	0.9375	0.625	0.875	0.625	0.6875	0.875	0.9375	0.75	0.75	0.375	0.5625	1	0.75	0.375
Cell Intensiveness	1	0.6875	0.6875	0.9375	0.9375	0.75	0.875	0.5	0.625	0.4375	0.5625	0.5625	0.625	0.125	0.5	0.375	0.75	0.75	0.75	0.75	1	0.5625	0.6875	0.6875
Range Intensiveness	0.9375	0.6875	0.75	0.9375	1	0.75	0.8125	0.4375	0.625	0.75	0.9375	0.6875	0.9375	0.4375	0.5	0.75	0.8125	0.6875	0.375	0.375	1	0.6875	0.3125	0.3125
Population	0.9375	0.4375	0.5	0.9375	1	0.5	0.75	0.375	0.625	0.8125	0.9375	0.5625	0.6875	0.25	0.5625	0.6875	1	0.5625	0.4375	0.125	0.6875	0.625	0.8125	0.5
W Carrying Compacity	0.75	0.1875	0.4375	0.75	1	0.4375	0.8125	0.125	0.3125	0.8125	1	0.3125	0.875	0.25	0.375	0.875	1	0.375	0.875	0	0.125	0.9375	0.9375	0.0625
Explotation Members	0.8125	0.0625	0.25	0.5625	0.75	0.5	0.75	0.125	0.375	0.5625	0.5625	0.3125	0.8125	0.0625	0.25	0.5	0.5625	0.4375	0.6875	0.0625	0.375	0.6875	0.5	0.25
1977
Extensiveness	1	0.3125	0.3125	1	1	0.3125	0.875	0.25	0.375	1	0.875	0.25	0.875	0.3125	0.4375	1	0.875	0.3125	1	0.625	0.625	1	1	0.625
Cell Intensiveness	0.875	0.375	0.5	0.9375	0.9375	0.4375	0.875	0.1875	0.3125	0.5	0.625	0.6875	0.75	0.0625	0.3125	0.75	0.875	0.3125	0.8125	0.4375	0.625	0.4375	0.375	0.375
Range Intensiveness	0.875	0.25	0.375	0.875	0.875	0.375	0.75	0.1875	0.4375	0.625	0.875	0.5625	0.75	0.125	0.375	0.6875	0.6875	0.4375	0.75	0.1875	0.4375	0.625	0.5	0.4375
Population	0.875	0.375	0.4375	0.9375	0.9375	0.4375	0.6875	0.125	0.375	0.75	0.9375	0.375	0.6875	0.0625	0.3125	0.75	0.875	0.3125	0.6875	0	0.25	0.75	0.875	0.25
W Carrying Compacity	0.5625	0.125	0.5625	0.625	0.6875	0.5	0.5	0.125	0.625	0.5625	0.5625	0.4375	0.5	0.125	0.625	0.5625	0.5625	0.5625	0.375	0.125	0.75	0.3125	0.9375	0.6875
Explotation Members	0.5625	0.0625	0.5	0.6875	0.625	0.375	0.5	0.125	0.625	0.6875	0.5625	0.3125	0.4375	0.0625	0.625	0.4375	0.5	0.625	0.375	0.0625	0.6875	0.25	0.875	0.6875
1978
Extensiveness	1	0.375	0.375	1	1	0.375	1	0.5625	0.5625	0.9375	0.9375	0.625	0.9375	0.75	0.8125	0.875	0.9375	0.875	0.9375	0.5	0.5625	0.8125	0.875	0.5625
Cell Intensiveness	0.875	0.375	0.5	0.6875	0.8125	0.6875	0.8125	0.6875	0.875	0.5625	0.5	0.375	0.5	0.0625	0.5625	0.4375	0.8125	0.625	0.375	0.25	0.875	0.6875	0.5625	0.4375
Range Intensiveness	0.9375	0.5	0.5625	0.9375	1	0.5625	0.6875	0.4375	0.75	0.8125	0.625	0.625	0.6875	0.3125	0.625	0.5625	0.875	0.75	0.375	0.125	0.75	0.9375	0.4375	0.1875
Population	0.9375	0.5625	0.5625	0.9375	0.875	0.625	0.8125	0.4375	0.5625	0.75	0.875	0.6875	0.75	0.375	0.5625	0.8125	0.875	0.5625	0.625	0.375	0.6875	0.625	0.8125	0.75
W Carrying Compacity	0.75	0.3125	0.5625	0.8125	0.9375	0.5	0.8125	0.3125	0.5	0.875	0.9375	0.4375	0.8125	0.1875	0.375	0.875	0.9375	0.3125	0.9375	0.0625	0.125	0.9375	1	0.125
Explotation Members	0.625	0.3125	0.6875	0.6875	0.8125	0.5	0.625	0.25	0.625	0.75	0.75	0.5	0.5625	0.0625	0.5	0.6875	0.75	0.375	0.8125	0.0625	0.25	0.625	0.6875	0.3125
1980
Extensiveness	1	0.6875	0.6875	1	1	0.6875	0.875	0.6875	0.8125	1	0.875	0.6875	0.875	0.6875	0.8125	0.9375	0.9375	0.75	0.6875	0.375	0.6875	0.875	0.8125	0.5
Cell Intensiveness	0.6875	0.1875	0.5	0.9375	0.625	0.125	0.75	0.375	0.625	0.9375	0.6875	0.3125	0.6875	0.0625	0.375	0.75	0.9375	0.3125	0.8125	0.4375	0.625	0.375	0.5625	0.5625
Range Intensiveness	0.875	0.375	0.5	0.9375	0.9375	0.4375	0.625	0.25	0.625	0.9375	0.6875	0.3125	0.5625	0.0625	0.5	0.75	0.8125	0.3125	0.8125	0.1875	0.375	0.75	0.8125	0.3125
Population	0.9375	0.25	0.3125	0.9375	1	0.3125	0.9375	0.125	0.1875	1	0.9375	0.125	0.875	0.0625	0.1875	0.9375	0.9375	0.125	0.8125	0.1875	0.375	0.875	0.9375	0.3125
W Carrying Compacity	0.5625	0.1875	0.625	0.625	0.5625	0.4375	0.4375	0.0625	0.625	0.6875	0.625	0.25	0.5625	0.1875	0.625	0.5625	0.625	0.5	0.4375	0.0625	0.625	0.875	0.5625	0.1875
Explotation Members	0.5625	0.125	0.5625	0.5625	0.875	0.5625	0.5625	0.125	0.5625	0.5625	0.75	0.4375	0.5625	0.25	0.6875	0.375	0.5625	0.5	0.4375	0	0.5625	0.75	0.4375	0.25
1983
Extensiveness	1	0.5625	0.5625	1	1	0.5625	0.9375	0.375	0.4375	0.9375	1	0.4375	0.9375	0.625	0.6875	0.875	0.9375	0.75	0.9375	0.25	0.3125	0.75	0.8125	0.5
Cell Intensiveness	1	0.625	0.625	0.9375	0.9375	0.6875	0.5625	0.1875	0.625	0.9375	0.5	0.25	0.6875	0.125	0.4375	0.625	0.8125	0.5	0.875	0.0625	0.1875	0.875	0.75	0.0625
Range Intensiveness	0.9375	0.6875	0.75	0.9375	0.875	0.75	0.625	0.3125	0.6875	0.5625	0.8125	0.75	0.5	0.125	0.625	0.375	0.875	0.75	0.875	0.1875	0.3125	0.5625	0.6875	0.5
Population	1	0.6875	0.6875	0.9375	0.9375	0.75	1	0.5625	0.5625	0.875	0.875	0.6875	1	0.5625	0.5625	0.75	0.75	0.8125	1	0.4375	0.4375	0.625	0.625	0.8125
W Carrying Compacity	0.6875	0.25	0.5625	0.6875	1	0.5625	0.6875	0.25	0.5625	0.6875	1	0.5625	0.625	0.1875	0.5625	0.625	1	0.5625	0.5	0.1875	0.6875	0.5	1	0.6875
Explotation Members	0.6875	0.0625	0.375	0.375	0.5625	0.5625	0.75	0.125	0.375	0.5625	0.6875	0.4375	0.6875	0.0625	0.375	0.4375	0.5	0.5	0.8125	0.0625	0.25	0.25	0.4375	0.6875
1984
Extensiveness	1	0.5625	0.5625	1	1	0.5625	0.9375	0.6875	0.75	1	0.9375	0.6875	0.8125	0.5625	0.75	0.9375	0.875	0.625	0.75	0.375	0.625	0.8125	0.9375	0.5625
Cell Intensiveness	0.8125	0.3125	0.5	0.8125	0.875	0.5	0.6875	0.125	0.4375	0.6875	0.75	0.4375	0.375	0.0625	0.6875	0.6875	0.4375	0.375	0.1875	0.0625	0.875	0.5	0.5625	0.5625
Range Intensiveness	0.8125	0.375	0.5625	0.75	0.9375	0.5	0.8125	0.375	0.5625	0.8125	1	0.5625	0.5625	0.0625	0.5	0.5625	0.75	0.5	0.3125	0	0.6875	0.5625	0.5	0.4375
Population	0.9375	0.25	0.3125	0.9375	1	0.3125	0.75	0.0625	0.3125	0.8125	0.9375	0.25	0.6875	0.0625	0.375	0.875	0.8125	0.1875	0.75	0.125	0.375	0.9375	0.8125	0.1875
W Carrying Compacity	0.5625	0.0625	0.5	0.375	0.5625	0.5625	0.5625	0.0625	0.5	0.5625	0.5	0.5	0.5625	0.0625	0.5	0.8125	0.625	0.25	0.5	0	0.5	0.875	0.625	0.125
Explotation Members	0.5625	0.0625	0.5	0.375	0.5625	0.5625	0.5	0	0.5	0.5625	0.4375	0.4375	0.5625	0.0625	0.5	0.75	0.6875	0.3125	0.5625	0	0.4375	0.6875	0.5	0.3125
1986
Extensiveness	1	0.625	0.625	1	1	0.625	1	0.6875	0.6875	1	1	0.6875	1	0.5625	0.5625	0.8125	0.8125	0.5	0.8125	0.3125	0.5	0.875	0.9375	0.4375
Cell Intensiveness	0.375	0.1875	0.8125	0.75	0.625	0.4375	0.75	0.25	0.5	0.6875	0.6875	0.4375	0.3125	0.1875	0.875	0.6875	0.5	0.375	0.8125	0.125	0.3125	0.5	0.5625	0.5
Range Intensiveness	0.875	0.3125	0.4375	0.9375	0.9375	0.375	0.875	0.1875	0.3125	0.8125	0.8125	0.375	0.5	0.0625	0.5625	0.75	0.75	0.3125	0.625	0	0.375	0.625	0.75	0.375
Population	0.875	0.5625	0.6875	0.875	1	0.6875	0.6875	0.375	0.6875	0.6875	1	0.6875	0.6875	0.3125	0.625	0.6875	1	0.625	0.5	0.25	0.75	0.5	1	0.75
W Carrying Compacity	0.625	0.1875	0.5625	0.75	0.875	0.4375	0.6875	0.125	0.4375	0.875	0.8125	0.25	0.6875	0.0625	0.375	0.75	0.8125	0.3125	0.8125	0.1875	0.375	0.8125	0.75	0.25
Explotation Members	0.4375	0.0625	0.625	0.625	0.6875	0.4375	0.5	0.0625	0.5625	0.6875	0.6875	0.375	0.5625	0	0.4375	0.6875	0.5	0.3125	0.75	0.125	0.375	0.6875	0.5625	0.3125
1987
Extensiveness	0.9375	0.5	0.5625	0.9375	0.875	0.4375	0.875	0.375	0.5	0.875	0.75	0.375	0.875	0.5	0.625	0.8125	0.8125	0.6875	0.8125	0.5625	0.75	0.8125	0.875	0.75
Cell Intensiveness	0.875	0.6875	0.8125	0.9375	0.9375	0.75	0.6875	0.25	0.5625	0.5625	0.875	0.5625	0.8125	0.4375	0.625	0.625	0.4375	0.5625	0.5	0.25	0.75	0.375	0.625	0.75
Range Intensiveness	1	0.6875	0.6875	1	1	0.6875	0.6875	0.4375	0.75	0.5625	0.875	0.625	0.8125	0.625	0.8125	0.6875	0.75	0.8125	0.4375	0.1875	0.75	0.5	0.6875	0.6875
Population	0.9375	0.625	0.625	0.9375	0.875	0.6875	0.875	0.4375	0.5	0.8125	0.8125	0.625	0.875	0.5625	0.625	0.75	0.75	0.8125	0.6875	0.125	0.375	0.5625	0.75	0.5625
W Carrying Compacity	0.75	0.3125	0.5625	0.6875	0.9375	0.625	0.6875	0.25	0.5625	0.625	0.9375	0.625	0.625	0.25	0.625	0.5625	0.9375	0.6875	0.3125	0.125	0.8125	0.25	0.9375	0.875
Explotation Members	0.625	0.3125	0.6875	0.6875	0.8125	0.625	0.5	0.1875	0.6875	0.5	0.875	0.6875	0.4375	0.1875	0.75	0.625	0.6875	0.5625	0.25	0.0625	0.8125	0.1875	0.8125	0.875
1988
Extensiveness	0.9375	0.375	0.4375	1	0.9375	0.375	1	0.25	0.25	1	1	0.25	0.875	0.375	0.5	1	0.875	0.375	0.625	0.4375	0.8125	1	0.625	0.4375
Cell Intensiveness	0.75	0.4375	0.6875	1	0.75	0.4375	0.6875	0.5625	0.875	1	0.6875	0.5625	0.5	0.1875	0.6875	1	0.5	0.1875	0.8125	0.625	0.8125	1	0.8125	0.625
Range Intensiveness	0.8125	0.25	0.4375	0.9375	0.875	0.3125	0.5625	0.0625	0.5	1	0.5625	0.0625	0.8125	0.1875	0.375	0.6875	0.5	0.125	0.625	0	0.375	0.875	0.625	0.125
Population	1	0.375	0.375	1	1	0.375	0.8125	0.25	0.4375	0.9375	0.875	0.3125	0.8125	0.375	0.5625	1	0.8125	0.375	0.625	0.3125	0.6875	1	0.625	0.3125
W Carrying Compacity	1	0.4375	0.4375	1	1	0.4375	1	0.25	0.25	1	1	0.25	1	0.25	0.25	1	1	0.25	1	0.0625	0.0625	1	1	0.0625
Explotation Members	0.8125	0.1875	0.375	0.75	0.9375	0.4375	0.875	0.0625	0.1875	0.8125	0.9375	0.25	0.875	0.1875	0.3125	0.9375	0.9375	0.25	0.9375	0.0625	0.125	1	0.9375	0.0625
1990
Extensiveness	1	0.6875	0.6875	1	1	0.6875	1	0.6875	0.6875	1	1	0.6875	1	0.75	0.75	1	1	0.75	0.9375	0.1875	0.125	1	0.9375	0.1875
Cell Intensiveness	1	0.625	0.625	1	1	0.625	0.8125	0.3125	0.125	1	0.8125	0.3125	0.875	0.4375	0.4375	1	0.875	0.4375	0.875	0.4375	0.3125	1	0.875	0.4375
Range Intensiveness	0.875	0.3125	0.4375	0.875	1	0.4375	1	0.125	0.125	1	1	0.125	0.75	0.0625	0.3125	1	0.75	0.0625	1	0.1875	0.1875	0.9375	0.9375	0.125
Population	1	0.3125	0.3125	1	1	0.3125	0.9375	0.375	0.4375	1	0.9375	0.375	0.9375	0.3125	0.375	1	0.9375	0.3125	0.875	0.3125	0.4375	0.9375	0.9375	0.375
W Carrying Compacity	0.875	0.3125	0.4375	0.9375	0.9375	0.375	0.875	0.3125	0.4375	0.9375	0.9375	0.375	0.875	0.3125	0.4375	0.9375	0.9375	0.375	0.9375	0.25	0.3125	1	0.9375	0.25
Explotation Members	0.5	0.125	0.625	0.5625	0.8125	0.5625	0.5	0.1875	0.6875	0.375	0.625	0.6875	0.4375	0.125	0.6875	0.6875	0.625	0.4375	0.3125	0.0625	0.75	0.625	0.3125	0.3125
1991
Extensiveness	1	0.3125	0.3125	1	1	0.3125	1	0.5	0.5	0.9375	0.9375	0.5625	1	0.5	0.5	1	1	0.5	0.875	0.375	0.4375	1	0.875	0.375
Cell Intensiveness	1	0.625	0.625	0.9375	0.9375	0.6875	0.875	0.375	0.5	0.5625	0.6875	0.5625	0.9375	0.375	0.4375	0.6875	0.625	0.6875	0.5	0.1875	0.6875	0.6875	0.5625	0.5
Range Intensiveness	1	0.75	0.75	0.9375	0.9375	0.8125	0.9375	0.5625	0.625	0.875	0.9375	0.5625	0.9375	0.5625	0.625	0.75	0.8125	0.6875	0.75	0.5625	0.8125	0.8125	0.8125	0.75
Population	1	0.5625	0.5625	1	1	0.5625	1	0.5625	0.5625	1	1	0.5625	1	0.5625	0.5625	1	1	0.5625	1	0.625	0.625	0.9375	0.9375	0.6875
W Carrying Compacity	0.625	0.0625	0.4375	0.5625	0.8125	0.5	0.625	0.0625	0.4375	0.5625	0.8125	0.5	0.625	0.125	0.5	0.5625	0.8125	0.5625	0.625	0.125	0.5	0.5	0.875	0.625
Explotation Members	0.6875	0.1875	0.5	0.6875	0.875	0.5	0.6875	0.1875	0.5	0.5	0.5625	0.5625	0.6875	0.125	0.4375	0.625	0.8125	0.5	0.625	0.125	0.5	0.375	0.5	0.625
1993
Extensiveness	1	0.625	0.625	1	1	0.625	1	0.8125	0.8125	1	1	0.8125	1	0.625	0.625	1	1	0.625	1	0.5	0.5	1	1	0.5
Cell Intensiveness	0.9375	0.4375	0.5	0.9375	0.875	0.5	0.8125	0.1875	0.375	0.8125	0.625	0.375	1	0.1875	0.1875	0.6875	0.6875	0.375	1	0.5	0.5	0.875	0.875	0.5
Range Intensiveness	0.9375	0.5	0.5625	0.9375	0.875	0.5625	0.6875	0.5625	0.875	0.75	0.9375	0.8125	0.8125	0.625	0.8125	0.5625	0.75	0.6875	0.9375	0.25	0.3125	0.25	0.3125	0.75
Population	1	0.75	0.75	1	1	0.75	0.9375	0.5625	0.625	0.9375	1	0.625	0.9375	0.5	0.5625	0.875	0.9375	0.625	0.9375	0.625	0.6875	0.9375	1	0.6875
W Carrying Compacity	0.75	0.3125	0.5625	0.75	1	0.5625	0.625	0.25	0.625	0.625	1	0.625	0.6875	0.25	0.5625	0.6875	1	0.5625	0.6875	0.375	0.6875	0.625	0.9375	0.75
Explotation Members	0.625	0.0625	0.4375	0.5	0.75	0.5625	0.5625	0.0625	0.5	0.625	0.6875	0.4375	0.625	0.0625	0.4375	0.5625	0.6875	0.5	0.5	0.125	0.625	0.3125	0.5625	0.8125
1994
Extensiveness	1	0.625	0.625	1	1	0.625	0.9375	0.6875	0.75	1	0.9375	0.6875	0.9375	0.4375	0.5	1	0.9375	0.4375	1	1	1	1	1	1
Cell Intensiveness	0.8125	0.625	0.8125	0.8125	0.875	0.8125	0.875	0.6875	0.8125	0.75	0.75	0.5625	0.4375	0.375	0.9375	0.5625	0.75	0.8125	0.4375	0.375	0.9375	0.4375	1	0.9375
Range Intensiveness	0.9375	0.3125	0.375	0.9375	1	0.375	0.8125	0.1875	0.375	0.875	0.8125	0.1875	0.75	0.1875	0.4375	1	0.75	0.1875	0.375	0.0625	0.6875	1	0.375	0.0625
Population	1	0.3125	0.3125	1	1	0.3125	0.9375	0.4375	0.5	1	0.9375	0.4375	0.9375	0.375	0.4375	1	0.9375	0.375	0.9375	0.5625	0.625	1	0.9375	0.5625
W Carrying Compacity	1	0.375	0.375	1	1	0.375	1	0.3125	0.3125	1	1	0.3125	1	0.375	0.375	1	1	0.375	1	0.3125	0.3125	1	1	0.3125
Explotation Members	0.5	0.0625	0.5625	0.6875	0.8125	0.375	0.625	0.1875	0.5625	0.8125	0.8125	0.375	0.5625	0.125	0.5625	0.75	0.8125	0.375	0.625	0.0625	0.4375	0.8125	0.6875	0.25
2004
Extensiveness	1	0.5	0.5	0.9375	0.9375	0.4375	1	0.5	0.5	0.9375	0.9375	0.4375	1	0.5625	0.5625	0.9375	0.9375	0.5	1	0.25	0.25	1	1	0.25
Cell Intensiveness	0.9375	0.5	0.5625	0.875	0.9375	0.5	1	0.25	0.25	1	1	0.25	0.9375	0.25	0.3125	0.9375	0.875	0.1875	0.875	0.1875	0.3125	0.8125	0.6875	0.25
Range Intensiveness	1	0.6875	0.6875	0.875	0.875	0.6875	0.875	0.4375	0.5625	0.5	0.625	0.6875	0.875	0.5625	0.6875	0.5	0.625	0.6875	0.875	0.6875	0.8125	0.75	0.75	0.8125
Population	1	0.6875	0.6875	1	1	0.6875	1	0.6875	0.6875	0.9375	0.9375	0.625	1	0.5625	0.5625	0.875	0.875	0.6875	1	0.6875	0.6875	1	1	0.6875
W Carrying Compacity	0.9375	0.5	0.5625	0.9375	1	0.5625	0.875	0.4375	0.5625	0.875	1	0.5625	0.875	0.5	0.625	0.875	1	0.625	0.8125	0.4375	0.625	0.8125	1	0.625
Explotation Members	0.5625	0.0625	0.5	0.5	0.9375	0.5625	0.5625	0.0625	0.5	0.5	0.9375	0.5625	0.5625	0.0625	0.5	0.5	0.9375	0.5625	0.8125	0.125	0.3125	0.5	0.6875	0.625
